# Supplementary material for: Identification and Use of Assessment Tools in Spanish Occupational Therapists: An Exploratory Study
Source: Healthcare (Basel). 2022 Sep 28;10(10):1902. doi: 10.3390/healthcare10101902 (PMC9601930; doi:10.3390/healthcare10101902)
Supplement: Supplementary file 1 [file healthcare-10-01902-s001.zip]

Archive with 1 entries (1 files):
- healthcare-1858087-supplementary.pdf
